# Supplementary material for: Effect of parenting intervention through “Care for Child Development Guideline” on early child development and behaviors: a randomized controlled trial
Source: BMC Pediatr. 2022 Dec 2;22:690. doi: 10.1186/s12887-022-03752-x (PMC9716152; doi:10.1186/s12887-022-03752-x)
Supplement: Supplementary file 1 — Additional file 1. [file 12887_2022_3752_MOESM1_ESM.xlsx]

## Sheet: Sheet1
Case/control	ID	PID	T_Syndrom_1	T_Syndrom_2	T_Syndrom_3	T_Syndrom_4	T_Syndrom_5	T_Syndrom_6	T_Syndrom_7	T_Syndrom_8	T_Syndrom_9	T_Syndrom_10	T_Syndrom_11	T_DSM_1	T_DSM_2	T_DSM_3	T_DSM_4	T_DSM_5	BCSID_1	BCSID_2	BCSID_3	Father_age	Father_eduvation	Father_smoking	Income	Mother_age	Type_of_delivery	Gender	Mother_education	Gestational age	History_of_pregnancy	Child_before	SES
2	10276	1202102762	42	53	35	40	48	35	40	42	40	38	43	35	46	35	45	35	100	106	88	39	5	0	3	29	1	0	4	1	1	0	1.56265
2	10284	1201102842	42	42	35	40	52	35	38	38	37	37	40	42	43	35	38	41	110	109	110	39	6	0	2	34	2	1	6	1	0	0	2.09225
2	10305	1201103052	35	42	35	40	52	35	37	41	36	35	39	42	43	35	35	41	100	97	107	33	5	0	2	23	1	0	6	1	0	0	1.72546
2	10322	1201103222	35	53	35	40	57	35	37	37	38	35	40	35	46	35	35	35	115	112	76	41	3	0	3	37	2	1	5	1	1	2	1.2266
2	10335	1201103352	42	53	44	44	40	46	43	47	43	43	50	35	35	46	52	41	110	106	82	37	5	0	3	33	2	0	5	1	1	1	1.96018
2	10354	1201103542	42	46	48	40	52	51	41	45	42	43	50	46	50	35	47	41	110	106	100	41	3	1	3	34	1	1	5	1	0	0	1.2266
2	10355	1201103552	35	35	57	40	40	35	35	38	40	35	38	46	35	35	35	35	125	121	124	30	5	0	2	28	1	0	5	1	0	0	1.32793
1	10356	1201103562	35	46	35	40	48	35	37	38	37	35	38	42	46	35	38	35	140	103	97	37	4	0	2	32	2	0	5	1	0	0	0.96114
1	10377	1201103772	42	46	35	40	48	35	38	41	38	37	41	46	40	43	35	41	105	121	79	39	3	0	2	30	1	1	3	1	1	1	-0.20071
2	10379	1201103792	42	38	40	40	48	35	38	40	37	37	40	35	40	35	35	41	105	97	112	32	3	0	1	35	2	0	3	1	1	1	-0.83295
2	10389	1201103892	42	46	35	40	40	35	41	41	38	39	42	35	43	40	38	41	115	112	115	37	3	0	3	32	2	0	5	1	1	1	1.2266
2	10405	1201104052	42	46	48	40	52	35	46	44	42	43	50	49	50	40	47	41	125	129	121	33	2	0	2	33	1	1	3	1	1	0	-0.5675
1	10420	1201104202	42	61	35	40	52	46	55	54	43	53	61	42	50	35	52	61	105	106	121	36	3	0	2	26	1	0	3	1	1	1	-0.20071
2	10422	1201104222	42	46	35	40	52	35	37	44	38	35	42	42	43	40	41	35	115	109	88	28	4	0	2	25	2	1	5	1	0	0	0.96114
2	10433	1201104332	46	61	48	40	48	35	41	44	49	39	51	35	56	49	35	41	125	106	91	42	2	0	2	37	2	0	5	1	1	1	0.22756
2	10450	1201104502	42	42	35	40	52	35	37	41	37	35	40	42	46	40	38	35	100	112	115	40	3	0	2	33	2	0	3	0	1	1	-0.20071
2	10450	1201104502	46	54	40	40	57	35	38	47	43	37	48	42	46	40	41	35	105	112	118	40	3	0	2	33	2	0	3	0	1	1	-0.20071
2	10453	1201104532	35	53	35	40	48	46	37	37	38	38	41	35	46	35	38	35	75	89	76	33	3	0	2	31	1	1	5	1		0	0.59435
2	10460	1201104602	46	46	40	40	57	41	38	41	41	38	45	42	46	40	41	41	100	97	107	33	3	0	1	30	2	0	5	1	1	1	-0.0379
2	10468	1201104682	35	35	35	40	57	35	35	37	35	35	35	35	40	35	35	35	125	129	97	31	3	0	2	28	2	0	4	1	1	1	0.19682
2	10469	1201104692	35	38	44	40	52	35	35	35	37	35	36	35	43	40	35	35	110	124	110	31	3	0	1	22	1	1	3	1	0	0	-0.83295
2	10480	1201104802	42	42	35	40	48	35	40	42	37	38	42	42	46	35	38	41	95	94	85	43	2	0	2	37	2	0	3	1	1	1	-0.5675
2	10502	1201105022	35	38	35	49	52	35	40	40	37	38	41	35	46	43	38	45	125	115	97	32	2	1	2	27	2	1	3	1	1	0	-0.5675
2	10505	1201105052	46	57	40	40	44	35	43	42	45	40	48	49	50	35	45	41	115	118	110	38	4	0	2	29	1	0	5	1	1	1	0.96114
2	10529	1201105292	49	54	35	49	74	46	53	57	46	52	66	56	43	46	45	55	100	106	91	44	5	0	2	40	1	1	5	1	1	1	1.32793
2	10546	1201105462	35	38	44	40	40	35	38	41	37	37	39	42	35	40	41	41	105	115	110	30	5	0	2	24	2	0	5	1	0	0	1.32793
1	10584	1201105842	46	54	44	40	44	41	49	48	45	47	55	35	46	40	47	45	110	118	100	43	5	0	3	35	2	0	3	1	1	1	1.16512
1	10590	1201105902	42	42	44	44	48	46	40	40	41	40	45	35	40	46	35	35	115	115	121	34	3	0	2	31	2	1	5	1	0	0	0.59435
1	11029	1201110292	49	42	35	40	48	35	43	45	40	40	46	35	46	35	41	35	105	100	107	38	6	0	3	42	2	1	5	1	0	0	2.32697
1	11041	1203110412	46	53	35	40	48	35	40	41	41	38	44	46	40	46	38	41	95	91	100	35	5	0	2	35	1	1	5	1	1	1	1.32793
1	11054	1204110542	42	42	44	40	52	35	35	42	40	35	41	35	43	40	35	35	100	132	103	37	1	0	3	36	1	0	3	1	0	0	-0.30204
1	11815	1203118152	35	46	35	40	52	35	37	40	37	35	39	35	43	35	35	41	110	121	103	34	3	0	2	32	2	1	4	1	0	0	0.19682
2	12009	1204120092	35	42	44	40	48	35	58	59	38	53	59	42	46	40	52	58	100	100	112	32	3	0	2	24	1	1	5	1	0	0	0.59435
1	12065	1204120652	49	42	44	40	48	35	37	40	42	35	43	52	40	40	35	35	100	100	79	44	3	1	1	34	2	0	2	1	1	1	-1.23048
1	12077	1204120772	35	35	35	40	48	35	35	35	35	35	35	35	40	35	35	35	130	124	103	33		0	2	29	1	0	5	1	0	0
1	12093	1204120932	42	35	44	40	40	35	35	35	37	35	35	46	35	35	35	35	95	106	94	43	3	1	1	39	1	1	3	1	1	1	-0.83295
1	12099	1204120992	46	53	35	40	48	41	38	45	41	38	45	42	50	40	52	35	100	97	107	42	5	0	2	34	2	0	4	1	1	1	0.9304
1	12138	1203121382	42	46	35	40	44	35	40	38	38	38	41	42	40	35	41	35	105	115	110	33	5	1	3	30	2	1	6	1	0	0	2.35771
2	12508	1204125082	49	61	53	40	57	41	56	59	51	53	69	49	56	40	52	45	115	129	112	34	3	0	2	32	2	1	3	0	1	1	-0.20071
2	16013	1201160132	60	38	53	40	40	51	17	50	47	58	65	35	43	43	61	58	115	112	112	34	3	0	2	28	2	1	5	1	0	0	0.59435
1	16044	1204160442	42	35	40	40	48	35	46	44	36	43	45	35	40	40	35	41	110	106	110	36	2	0	2	32	1	1	4	1	0	0	-0.16997
2	17003	1204170032	42	42	40	40	48	46	44	51	38	44	50	42	46	40	41	41	125	115	110	36	3	0	1	28	1	0	3	1	1	1	-0.83295
2	17005	1204170052	42	61	48	40	48	35	50	57	47	47	60	46	56	40	52	41	120	127	100	32	3	0	2	26	1	1	4	1	0	0	0.19682
2	17008	1204170082	42	38	44	40	48	41	35	41	38	35	40	35	46	40	35	41	125	118	118	28	3	0	2	28	2	1	5	1	0	0	0.59435
2	17022	1204170222	49	53	57	40	48	41	55	54	49	52	64	46	46	52	45	50	140	112	97	28	3	0	2	24	2	1	5	1	0	0	0.59435
2	17026	1204170262	35	42	35	40	40	57	50	47	36	52	51	46	40	40	52	50	110	112	110	35	5	0	2	31	2	1	5	0	1	1	1.32793
2	17031	1204170312	53	61	57	40	87	46	47	53	54	47	67	60	62	46	52	41	140	121	121	33	3	0	2	25	2	0	3	1	0	0	-0.20071
2	17042	1204170422	35	35	44	40	40	41	35	42	36	35	37	35	35	35	41	35	95	97	70	36	6	0	2	31	1	0	5	0	1	1	1.69472
2	17044	1204170442	42	46	35	44	40	57	21	65	40	64	69	35	43	40	65	65	115	115	112	31	5	0	2	24	1	1	5	1	0	0	1.32793
2	17052	1204170522	35	42	35	40	52	35	37	48	36	35	41	35	43	35	41	35	110	94	91	34	2	0	2	30	1	1	5	1	1	1	0.22756
2	17080	1203170802	35	42	35	40	52	41	41	41	36	40	43	35	46	35	41	41	85	97	82	30	3	0	2	31	1	1	4	1	1	0	0.19682
1	17511	1204175112	49	35	35	40	57	57	50	62	37	52	59	46	40	40	57	50	110	109	107	34	3	0	2	27	2	1	4	1	1	1	0.19682
1	18001	1204180012	42	42	44	40	48	35	43	41	40	40	45	35	40	40	47	45	110	115	107	36	3	0	2	34	2	0	5	1	1	1	0.59435
1	18004	1204180042	35	35	35	40	48	35	41	37	35	39	38	35	40	35	38	41	105	118	103	45	3	0	1	39	2	1	5	1	1	2	-0.0379
2	18005	1204180052	53	42	44	40	65	35	49	48	43	45	55	35	60	49	45	45	95	103	64	39	3	0	2	31	2	1	3	1	1	1	-0.20071
1	18006	1204180062	42	38	35	40	48	41	35	44	36	35	38	35	40	40	35	35	120	115	110	31	6	0	3	33	1	0	5	1	0	0	2.32697
1	18009	1204180092	35	46	35	40	44	35	38	38	37	37	39	42	43	35	41	35	105	103	94	32	6	0	2	31	2	0	6	1	0	0	2.09225
1	18016	1204180162	46	53	44	40	48	35	46	47	43	43	51	46	46	43	52	35	125	124	110	44	6	0	2	35	2	0	5	1	1	1	1.69472
1	18031	1204180312	46	61	48	40	52	35	41	47	49	39	53	49	56	40	47	35	90	106	91	39	3	0	2	37	1	1	5	1	1	1	0.59435
1	18033	1204180332	35	53	35	40	48	35	35	45	38	35	40	35	46	35	35	35	100	109	100	31	4	0	2	25	2	0	5	1	0	0	0.96114
1	18034	1204180342	35	35	44	40	44	51	35	42	36	38	40	35	37	35	38	35	105	115	107	29	5	0	2	27	1	0	5	1	0	0	1.32793
1	18036	1204180362	35	46	53	40	48	35	44	54	42	42	52	46	43	35	38	41	90	109	73	34	3	1	2	29	2	1	3	1	0	0	-0.20071
1	18038	1204180382	35	35	40	40	44	46	37	38	35	38	38	42	37	35	35	41	90	103	100	41	2	0	2	38	2	0	4	1	1	0	-0.16997
1	18047	1204180472	35	42	35	40	48	35	38	51	36	37	43	42	43	40	38	35	120	97	100	46	3	0	3	36	2	1	3	1	1	2	0.43154
1	18051	1204180512	35	35	35	40	40	35	41	41	35	39	38	35	35	35	35	35	90	103	94	31	4	0	2	28	2	0	5	1	0	0	0.96114
1	18572	1204185722	35	42	44	40	48	35	37	35	38	35	38	35	46	35	35	35	115	132	112	33	3	0	2	34	1	1	5	1	1	1	0.59435
1	18575	1204185752	42	42	35	40	52	35	37	40	37	35	39	35	46	35	38	41	105	94	88	42	5	0	2	38	2	1	5	1	1	1	1.32793
1	18873	1201188732	35	42	35	40	52	35	37	35	36	35	37	35	43	35	35	35	125	121	130	33	3	0	2	28	2	0	3	1	0	0	-0.20071
2	19300	1204193002	42	42	44	40	52	46	43	47	40	43	49	35	46	40	41	41	140	124	107	32	6	0	2	25	1	0	5	1	0	0	1.69472
2	19303	1204193032	42	46	35	40	52	41	41	47	38	40	46	42	46	40	47	41	100	109	103	29	6	0	3	24	1	1	5	1	0	0	2.32697
1	19327	1203193272	42	46	35	40	48	35	37	42	38	35	41	42	43	35	38	35	115	124	110	37	3	0	2	30	1	1	3	1	1	1	-0.20071
1	20057	1202200572	35	42	35	40	48	35	38	40	36	37	39	35	40	35	38	41	110	103	100	37	5	0	2	33	1	0	5	1	0	0	1.32793
2	20074	1202200742	35	42	35	40	52	35	35	42	36	35	38	35	46	35	38	41	125	135	88	39	5	0	2	32	2	0	5	1	0	0	1.32793
1	20087	1202200872	35	42	35	40	52	35	38	41	36	37	40	35	43	35	45	35	125	118	110	31	3	0	2	25	1	1	6	1	0	0	0.99188
1	20088	1202200882	46	53	35	40	52	41	41	53	41	40	50	46	43	40	47	41	125	124	100	30	3	0	3	22	1	1	3	1	0	0	0.43154
1	20091	1202200912	53	61	44	58	65	35	22	68	55	61	80	46	50	61	52	61	100	103	82	39	2	0	2	34	2	0	3	1	1	1	-0.5675
1	20097	1202200972	35	38	53	40	57	41	38	44	40	38	45	35	46	35	35	35	105	127	94	97	3	0	1	33	2	1	3	1	1	1	-0.83295
1	20098	1202200982	46	38	35	40	48	41	47	47	37	45	48	35	43	43	47	45	110	109	107	35	1	1	2	33	1	0	3	1	1	1	-0.93429
1	20100	1202201002	46	53	35	40	48	35	40	45	41	38	45	35	60	35	52	35	125	115	115	44	5	0	2	39	2	0	4	1	1	3	0.9304
1	20114	1202201142	35	35	35	40	52	35	35	35	35	35	35	35	35	35	35	35	105	115	118	40	2	0	2	31	2	1	3	0	1	1	-0.5675
1	20117	1202201172	42	38	35	40	48	41	53	53	36	50	53	35	43	35	47	50	115	106	97	34	3	0	3	30	2	0	5	1	0	0	1.2266
1	20121	1202201212	42	38	48	40	48	35	38	40	40	37	42	35	43	43	35	41	95	83	73	27	2	0	1	27	1	0	3	1	0	0	-1.19975
1	20125	1202201252	42	54	40	40	52	46	47	51	42	47	55	42	60	35	47	55	115	115	100	35	3	0	2	29	1	0	3	1	0	0	-0.20071
1	20132	1202201322	35	35	44	40	48	46	41	40	36	42	43	35	40	35	45	45	110	106	85	31	5	0	2	31	2	0	5	1	0	0	1.32793
1	20135	1202201352	35	53	48	40	48	41	53	56	42	50	59	46	60	35	47	58	120	121	124	30	2	0	2	29	1	1	3	1	1	1	-0.5675
1	20154	1202201542	35	35	53	40	40	35	38	37	38	37	39	42	35	40	41	35	130	132	103	41	3	0	2	42	2	1	3	1	1	2	-0.20071
2	40068	1201400682	42	54	44	40	44	57	21	54	43	64	69	49	46	35	65	65		97	100	36	5	0	2	26	2	1	5	1	0	0	1.32793
1	40090	1204400902	35	46	35	40	70	46	43	51	37	43	50	42	60	35	38	50	120	118	112	29	2	0	3	39	2	1	6	1	1	1	1.25733
1	40102	1201401022	35	35	35	40	40	46	47	54	35	47	48	35	35	35	38	50	100	109	103	42	3	0	2	32	2	1	3	1	0	0	-0.20071
2	60003	1204600032	63	54	44	53	65	57	46	47	55	48	65	49	59	6	52	50	100	112	103	39	1	0	1	34	2	1	1	1	1	2	-2.36159
2	60026	1204600262	49	46	35	40	74	51	52	48	41	52	59	35	60	35	55	45	110	103	97	34	1	0	2	35	2	1	3	1	1	1	-0.93429
2	60035	1204600352	35	46	44	40	40	41	35	48	40	35	42	35	37	35	38	35	120	121	112	27	3	0	2	22	2	0	3	1	0	0	-0.20071
2	60042	1204600422	49	65	40	49	79	46	47	51	51	47	64	46	59	6	47	45	110	112	107	38		1	2	33	1	0	3	1	1	1
2	60048	1204600482	42	35	35	44	40	41	37	53	36	37	42	35	35	40	41	41	110	124	112	33	2	0	1	31	1	1	4	1	1	1	-0.80222
1	60053	1204600532	46	38	48	40	57	46	50	50	41	49	56	49	43	35	38	45	105	112	94	31	2	0	2	28	1	1	4	1	1	1	-0.16997
2	60058	1204600582	46	46	48	40	48	57	56	62	43	57	66	46	50	49	65	50	125	115	107	30	1	0	2	29	2	1	4	1	0	0	-0.53676
1	60064	1204600642	49	69	35	40	48	51	22	57	49	64	74	42	56	46	52	58	100	89	110	36	2	0	1	36	1	1	2	1	0	0	-1.59727
2	60070	1204600702	63	54	40	58	48	51	18	57	55	59	75	46	40	67	47	61	90	100	103	27	3	0	1	25	1	1	3	1	1	0	-0.83295
2	60075	1204600752	49	57	40	40	48	46	19	54	46	59	67	35	60	40	52	55	110	100	91	34	1	0	2	35	2	1	1	1	1	1	-1.72935
2	60082	1204600822	35	46	35	44	44	35	49	44	38	45	48	35	46	35	41	45	100	100	107	31	2	0	2	31	2	1	2	1	1	2	-0.96503
2	60083	1204600832	53	42	57	44	52	62	44	54	49	48	61	46	50	46	52	50	125	118	88	29		0	2	24	2	0	3	1	0	0
2	60087	1204600872	42	53	48	40	57	46	18	42	43	58	62	42	50	40	52	61	95	112	115	24	3	0	1	23	1	0	3	1	1	1	-0.83295
1	60088	1204600882	35	38	44	40	44	35	40	38	37	38	40	42	40	35	45	35	110	118	112	37	2	0	1	35	1	1	2	1	1	2	-1.59727
1	60089	1204600892	53	53	44	40	74	57	46	67	46	48	66	52	46	49	57	45	115	106	100	45	3	0	2	35	2	0	1	1	1	1	-0.99576
2	60090	1204600902	42	53	40	40	40	46	52	51	41	50	55	46	40	35	45	55	110	118	91	27	3	0	1	25	1	0	3	1	1	1	-0.83295
2	60097	1204600972	49	35	35	44	57	35	38	45	38	37	43	42	37	40	35	35	105	94	88	28	3	0	1	18	1	1	3	1	0	0	-0.83295
2	60098	1204600982	53	61	48	40	91	62	53	57	51	56	74	60	59	46	57	50	80	115	82	37	1	1	1	31	1	1	5	1	0	0	-0.77148
2	60099	1204600992	46	54	35	40	52	46	40	44	42	40	48	42	50	40	47	41	115	112	94	33		1	2	28	2	1	3	1	0	0
2	60105	1204601052	46	53	44	40	44	46	40	44	43	40	48	35	46	35	47	45	105	106	76	28	1	1	1	27	2	0	2	1	1	1	-1.96407
2	60106	1204601062	42	57	35	40	48	35	58	61	42	53	62	46	60	40	52	45	120	118	115	41	3	0	2	36	2	0	3	1	1	1	-0.20071
2	60112	1204601122	35	53	44	40	48	35	38	41	41	37	43	46	46	35	35	41	110	100	112	29	2	1	2	26	2	0	3	1	1	1	-0.5675
2	60113	1204601132	42	54	44	44	52	46	35	42	45	37	47	35	50	49	35	41	95	109	91	31	2	0	2	21	1	0	3	1	0	0	-0.5675
2	60119	1204601192	42	46	53	40	57	35	41	48	43	39	50	35	50	40	45	35	110	115	112	36	3	0	2	31	1	1	5	1	1	1	0.59435
2	60120	1204601202	35	54	44	40	52	41	38	38	42	38	44	35	46	35	47	35	120	121	112	35	5	0	1	31	1	0	3	1	0	0	-0.09937
2	60123	1204601232	35	53	35	40	40	35	43	40	38	40	43	42	40	35	45	41	110	100	107	34	2	0	1	31	1	0	2	1	1	1	-1.59727
2	60124	1204601242	42	53	44	40	48	46	44	47	42	44	51	46	46	40	38	41	105	115	118	37	3	0	2	32	1	1	3	1	1	1	-0.20071
2	60129	1204601292	35	53	53	44	40	35	35	37	45	35	41	35	43	46	35	35	100	97	112	38	2	1	1	31	2	0	3	1	1	1	-1.19975
2	60131	1204601312	35	35	44	40	44	41	40	41	36	39	41	35	35	35	38	45	115	97	97	27	1	0	1	25	2	1	3	1	1	1	-1.56654
2	60132	1204601322	35	46	35	40	44	35	35	38	37	35	37	35	50	35	35	35	120	124	107	26	3	0	2	26	2	0	3	1	0	0	-0.20071
2	60133	1204601332	53	42	35	40	57	46	49	47	41	48	54	35	46	43	47	55	120	124	136	30	3	0	2	30	2	1	5	1	0	0	0.59435
2	60137	1204601372	42	35	40	40	48	41	50	54	36	48	52	42	37	35	38	41	115	100	97	26	3	1	2	28	2	1	4	1	0	0	0.19682
2	60138	1204601382	35	53	35	40	52	46	44	53	38	44	51	42	46	35	52	35	105	118	100	27	2	0	2	19	1	0	2	1	0	0	-0.96503
2	60141	1204601412	53	42	53	40	70	35	41	59	46	39	56	35	60	43	47	45	95	103	88	23	2	1	1	18	1	1	2	1	0	0	-1.59727
2	60144	1204601442	53	54	48	40	48	51	50	50	49	50	61	35	56	6	55	45	125	127	133	30	2	0	2	18	1	0	3	1	0	0	-0.5675
2	60145	1204601452	49	42	44	40	48	51	44	44	42	45	51	46	46	40	61	35	110	118	100	35	2	1	2	22	1	0	2	1	1	1	-0.96503
2	60154	1204601542	42	46	40	40	40	35	46	47	40	43	48	42	37	35	45	45	105	118	110	29	1	0	2	25	1	0	2	1	1	1	-1.33182
2	60157	1204601572	42	38	35	44	52	51	41	44	37	43	46	46	40	40	45	45	105	109	103	30	2	1	1	25	2	1	3	1	0	0	-1.19975
2	60162	1204601622	42	57	35	44	48	57	46	50	43	48	56	42	60	43	65	45	120	106	91	37	3	0	1	30	2	0	3	1	1	1	-0.83295
1	60163	1204601632	53	57	35	40	52	46	25	62	46	67	76	46	50	40	52	61	105	112	112	29	3	0	2	25	1	0	3	1	1	1	-0.20071
2	60170	1204601702	42	54	48	40	44	46	55	59	45	53	63	49	46	35	57	50	105	115	100	38	3	1	1	33	1	0	3	1	1	3	-0.83295
2	60175	1204601752	35	42	44	40	40	35	41	42	38	39	43	42	40	35	35	55	125	115	115	47	3	0	2	44	2	0	3	1	1	3	-0.20071
2	60216	1204602162	42	46	35	40	52	41	40	41	38	39	43	35	46	35	45	41	125	132	115	38	1	0	2	36	2	0	2	1	1	1	-1.33182
2	60292	1203602922	35	53	35	40	44	35	38	41	38	37	41	35	43	35	41	41	115	106	112	37	3	0	2	30	1	0	5	1	1	1	0.59435
2	60296	1203602962	35	42	35	40	52	35	35	38	36	35	36	35	40	35	35	35	105	97	115	34	3	0	2	31	2	1	3	1	1	1	-0.20071
2	60298	1203602982	42	35	35	40	44	41	37	40	35	37	37	42	37	35	35	41	80	103	124	34	3	0	2	41	2	0	3	1	0	0	-0.20071
2	60303	1203603032	46	35	35	40	48	35	37	35	36	35	37	35	37	40	35	41	115	89	110	41	1	0	1	39	1	1	1	1	1	2	-2.36159
2	60317	1203603172	42	53	35	40	61	35	37	44	40	35	43	46	46	35	38	35	125	94	103	34	2	1	2	31	2	0	5	1	1	1	0.22756
2	60321	1203603212	42	42	35	40	57	35	38	40	37	37	41	42	43	40	35	41	115	109	107	31	2	0	2	31	1	0	5	1	1	1	0.22756
2	60335	1203603352	35	53	35	40	52	35	38	42	38	37	42	35	46	35	41	41	130	109	121	25	2	0	2	23	2	1	4	1	0	0	-0.16997
1	70023	1204700232	46	57	53	49	48	68	47	61	51	52	67	46	60	61	65	41	115	121	115	42	2	0	2	37	2	0	3	1	1	2	-0.5675
1	70034	1204700342	42	42	40	40	57	35	40	40	38	38	43	35	46	35	41	41	95	97	103	31	3	1	1	31	1	1	2	1	1	1	-1.23048
1	70047	1204700472	42	53	48	40	52	35	41	53	43	39	51	42	43	40	38	41	105	112	94	44	3	0	2	38	1	0	3	1	1	1	-0.20071
2	70103	1204701032	42	35	40	40	48	51	43	47	36	44	47	42	40	40	47	45	125	115		36	4	0	2	36	2	0	5	1	1	1	0.96114
2	80058	1204800582	35	42	44	40	48	35	35	37	38	35	38	35	46	35	35	35	105	118	103	38	3	0	1	29	1	0	4	1	0	0	-0.43543
1	80171	1204801712	42	35	35	40	48	41	35	41	35	35	37	35	40	40	41	41	110	115	103	41	3	0	2	37	1	1	3	1	1	2	-0.20071
2	90003	1201900032	42	38	35	40	48	35	38	47	36	37	41	35	40	35	41	41	130	124	91	40	3	0	2	35	2	0	3	1	1	1	-0.20071
2	90014	1204900142	49	54	35	40	61	35	41	38	43	39	47	35	56	43	35	41	95	100	79	38	2	0	2	30	2	1	2	1	1	1	-0.96503
1	90015	1204900152	35	46	40	40	48	41	40	45	38	39	44	46	46	35	52	35	105	118	100	38	2	1	2	29	2	0	3	1	1	1	-0.5675
1	90018	1204900182	71	61	40	44	52	41	47	54	56	45	65	42	56	52	55	41	120	129	110	30	2	0	1	23	1	0	3	1	0	0	-1.19975
2	90022	1204900222	56	42	35	40	65	35	53	44	42	49	56	42	40	40	41	55	125	135	121	36	1	0	2	32	2	1	3	1	1	1	-0.93429
2	90027	1204900272	35	54	48	40	52	35	35	42	43	35	44	35	50	40	35	41	85	109	110	35	3	0	1	26	1	0	5	1	0	0	-0.0379
1	90034	1204900342	53	35	44	40	57	68	52	44	41	56	59	46	40	35	70	45	100	91	100	49	2	0	1	38	2	1	2	1	1	0	-1.59727
2	90039	1201900392	46	38	53	40	40	46	38	56	42	39	49	35	40	49	52	41	90	103	103	28	2	0	1	21	1	1	3	1	0	0	-1.19975
2	90041	1201900412	35	46	53	40	40	46	55	67	42	53	63	46	43	40	38	55	115	109	121	43	3	0	2	37	1	1	1	1	1	2	-0.99576
2	90044	1201900442	42	35	44	40	52	62	50	51	37	53	56	49	40	40	61	41	110	115	91	31	3	0	1	28	1	1	3	1	1	0	-0.83295
1	90051	1204900512	35	38	53	49	40	62	49	42	42	52	54	46	37	46	57	55	80	91	85	34	4	0	3	36	2	1	3	1	1	0	0.79833
2	90054	1204900542	53	53	35	40	74	41	47	38	43	45	53	35	50	35	45	55				36	3	1	2	29	1	1	3	1	1	1	-0.20071
1	90056	1204900562	42	35	35	40	48	35	40	35	35	38	37	35	40	35	38	35	115	118	124	36	3	0	2	29	1	0	3	1	1	1	-0.20071
1	90081	1204900812	35	53	35	44	52	35	41	47	40	39	46	35	60	40	45	35	115	103	100	37	2	1	2	36	1	0	5	1	1	1	0.22756
1	90086	1204900862	42	35	40	40	48	35	41	42	36	39	42	49	40	35	41	35	95	106	110	33	2	1	2	32	1	1	3	1	1	2	-0.5675
1	90094	1204900942	35	42	53	40	48	41	38	44	41	38	45	35	40	43	52	35	95	118	103	43	2	0	2	40	1	1	2	1	1	2	-0.96503
1	90106	1204901062	42	35	35	40	40	41	41	37	35	40	39	35	35	40	47	45	100	100	100	50	1	1	2	42	2	1	3	1	1	2	-0.93429
2	90118	1204901182	60	54	35	49	61	35	41	44	50	39	54	35	60	49	35	35	110	121	94	33	3	0	1	32	2	0	3	1	1	1	-0.83295
1	90125	1204901252	35	54	40	40	44	35	37	37	41	35	40	35	43	35	35	41	110	124	110	35	2	0	2	29	1	1	3	1	1	2	-0.5675
1	90134	1204901342	35	38	35	40	48	35	38	35	35	37	37	35	40	35	38	41	120	124	112	38	3	0	2	30	1	0	4	1	0	0	0.19682
1	90161	1204901612	35	38	35	40	48	35	37	38	35	35	37	42	40	35	35	41	130	109	115	33	3	1	2	30	1	0	5	1	0	0	0.59435
1	90173	1203901732	42	46	35	40	48	35	40	40	38	38	42	42	40	35	41	41	100	115	107	36	5	0	1	28	2	0	5	1	0	0	0.69568
1	90178	1203901782	35	42	35	40	48	35	37	40	36	35	38	35	43	35	35	41	105	115	110	39	4	0	1	32	1	0	3	1	1	1	-0.46616
1	90190	1203901902	35	42	35	40	48	35	35	44	36	35	38	35	46	35	41	35	110	112		32	3	0	2	25	1	1	3	1	0	0	-0.20071
2	90191	1203901912	35	46	35	40	52	35	37	37	37	35	38	46	43	35	35	41	120	127	110	49	5	0	3	36	2	0	5	1	1	2	1.96018
1	90192	1204901922	42	38	40	40	44	35	35	40	37	35	37	42	40	35	35	35	115	124	115	41	3	0	1	27	1	1	3	1	0	0	-0.83295
2	90205	1204902052	42	46	35	40	57	41	38	37	38	38	42	35	46	40	41	45	115	121	121	40	3	1	1	34	2	0	3	1	1	1	-0.83295
1	90209	1204902092	35	42	35	40	52	35	35	37	36	35	37	35	46	35	35	41	115	124	112	34	5	1	2	24	2	0	4	1	0	0	0.9304
1	90213	1203902132	42	53	40	40	52	35	40	45	41	38	46	42	50	35	45	41	100	97	107	38	3	0	2	30	2	0	6	1	0	0	0.99188
1	90552	1203905522	42	46	35	40	57	35	41	44	38	39	45	42	46	35	41	41	105	94	82	33	3	0	2	25	1	1	4	1	0	0	0.19682
1	92017	1204920172	46	42	40	40	48	35	40	40	40	38	43	42	43	40	41	41	100	97	91	36	2	0	2	29	2	1	3	1	1	2	-0.5675
1	92019	1204920192	42	54	35	40	52	35	37	40	41	35	42	35	46	35	41	41	100	103	97	28	2	0	2	29	1	0	3	1	0	0	-0.5675
1	92020	1204920202	42	38	40	40	44	41	35	38	37	35	37	42	37	35	38	35	90	115	82	36	2	0	3	32	2	0	2	1	1	1	-0.33278
2	93004	1203930042	42	53	35	40	57	35	40	38	40	38	43	42	46	35	35	41	105	124	107	37	4	0	1	31	2	0	3	1	1	1	-0.46616
2	93006	1203930062	42	38	35	40	57	35	35	37	36	35	37	35	43	40	35	41	95	106	97	37	2	0	2	32	2	0	3	1	0	0	-0.5675
1	94005	1204940052	46	35	35	44	52	41	49	50	37	47	51	35	40	40	47	58	105	100	88	29	1	0	1	27	2	0	5	1	1	0	-0.77148
